# Supplementary material for: Long non-coding RNA HIF1A-As2 and MYC form a double-positive feedback loop to promote cell proliferation and metastasis in KRAS-driven non-small cell lung cancer
Source: Cell Death Differ. 2023 Apr 11;30(6):1533–49. doi: 10.1038/s41418-023-01160-x (PMC10089381; doi:10.1038/s41418-023-01160-x)
Supplement: Supplementary file 18 — Supplementary Table 1. Proteins interacting with HIF1A-As2 by RAP-MS [file 41418_2023_1160_MOESM18_ESM.xlsx]

## Sheet: Sheet1
Supplementary Table 1. Proteins interacting with HIF1A-As2 by RAP-MS
Accession	Gene ID	Molecular Weight (kDa)	ANOVA Test	Total Spectrum Count	Protein Name
K1C10_HUMAN	K1C10	59	0.018	148	Keratin, type I cytoskeletal 10 OS=Homo sapiens GN=KRT10 PE=1 SV=6
K2C5_HUMAN	K2C5	62	0.032	51	Keratin, type II cytoskeletal 5 OS=Homo sapiens GN=KRT5 PE=1 SV=3
TERA_HUMAN	TERA	89	0.0001	2	Transitional endoplasmic reticulum ATPase OS=Homo sapiens GN=VCP PE=1 SV=4
DHX9_HUMAN	DHX9	141	0.024	4	ATP-dependent RNA helicase A OS=Homo sapiens GN=DHX9 PE=1 SV=4
B7Z4V2_HUMAN	B7Z4V2	72	0.019	2	cDNA FLJ51907, highly similar to Stress-70 protein, mitochondrial OS=Homo sapiens PE=2 SV=1
K2C71_HUMAN	K2C71	57	0.0032	7	Keratin, type II cytoskeletal 71 OS=Homo sapiens GN=KRT71 PE=1 SV=3
K2C6C_HUMAN	K2C6C	60	0.0011	54	Keratin, type II cytoskeletal 6C OS=Homo sapiens GN=KRT6C PE=1 SV=3
