# Supplementary material for: Long non-coding RNA HIF1A-As2 and MYC form a double-positive feedback loop to promote cell proliferation and metastasis in KRAS-driven non-small cell lung cancer
Source: Cell Death Differ. 2023 Apr 11;30(6):1533–49. doi: 10.1038/s41418-023-01160-x (PMC10089381; doi:10.1038/s41418-023-01160-x)
Supplement: Supplementary file 19 — Supplementary Table 2. PCR Primers [file 41418_2023_1160_MOESM19_ESM.xlsx]

## Sheet: PCR primers
Supplementary Table 2. PCR Primers
lncRNA cloning in pCDH vector
HIF1A-As2 Fwd	ATA TCTAGA GCCACC ATG TCATGTAGCGCCAGCCA
HIF1A-As2 Rev	CGC GGATCC TATTAACGGAGTAATGTTGGGTAAGC
lncRNA deletion constructs cloning for in vitro transcription
HIF1A-As2
Deletion contruct 1-3 Fwd	TAA TAC GAC TCA CTA TAG GG TCATGTAGCGCCA
Deletion contruct 1 Rev	CTGTAGTGGATAGTTTTTCCAAGACGCTGCC
Deletion contruct 2 Rev	CTTATGCAGTAGCAGAACATATCAGCAGAAGAAC
Deletion contruct 3 Rev	TATTAACGGAGTAATGTTGGGTAAGCTATTTAGCC
Deletion contruct 4 Fwd	TAA TAC GAC TCA CTA TAG GG TATTAACGGAGTAATG
Deletion contruct 4 Rev	TCATGTAGCGCCAGCCACACCAG
Deletion contruct 5 Fwd	TAA TAC GAC TCA CTA TAG GG TACAGGTCAAGTG
Deletion contruct 6 Fwd	TAA TAC GAC TCA CTA TAG GG AGACGGAATCTAT
Deletion contruct 5-6 Rev	TATTAACGGAGTAATGTTGGGTAAGCTATTTAGCC
lncRNA truncated constructs cloning in pCDH vector
pCDH HIF1A-As2 Δ2 Fwd	ATA TCTAGA GCCACC ATG TCATGTAGCGCCA
pCDH HIF1A-As2 Δ2 Rev	CGC GGATCC CTTATGCAGTAGCAGAACATATCA
pGL3-HIF1A-As2 cloning
pGL3-HIF1A-As2 cloning Fwd	ATA ACCGGT GTGCGAGGATTATAGGTGTG
pGL3-HIF1A-As2 cloning Rev	ATA CTGCAG CGGAGTAATGTTGGGTAAGC
pGL3-HIF1A-As2 cloning Del Fwd	GCCAGTATTTTTCTATGCATGGTGCTTACTAATAACACAGTGG
pGL3-HIF1A-As2 cloning Del Rev	CCACTGTGTTATTAGTAAGCACCATGCATAGAAAAATACTGGC
