# Supplementary material for: Long non-coding RNA HIF1A-As2 and MYC form a double-positive feedback loop to promote cell proliferation and metastasis in KRAS-driven non-small cell lung cancer
Source: Cell Death Differ. 2023 Apr 11;30(6):1533–49. doi: 10.1038/s41418-023-01160-x (PMC10089381; doi:10.1038/s41418-023-01160-x)
Supplement: Supplementary file 20 — Supplementary Table 3. qPCR primers and probes [file 41418_2023_1160_MOESM20_ESM.xlsx]

## Sheet: Sheet1
Supplementary Table 3. qPCR primers and probes
qPCR primer
HIF1A-As2 Fwd	CGCTCTCAGGCACCTGTC
HIF1A-As2 Rev	TCGTTTATTCCCTTGTCTTGG
Human β-actin Fwd	TGACATTAAGGAGAAGCTGTGCTAC
Human β-actin Rev	GAGTTGAAGGTAGTTTCGTGGATG
Mouse β-actin Fwd	TTC ACC ACC ACA GCT GAG AG
Mouse β-actin Rev	ATA GTG ATG ACC TGG CCG TC
UBC Fwd	TAAGGAAGGCATCCCTCCTGAC
UBC Rev	TTCACGAAGATTTGCATCCCAC
CCDST Fwd	GCTGCAGTTCCTGATACTGGT
CCDST Rev	AAATAGTGTTCTCAGGGATCAAAGA
MALAT1 Fwd	GACCCTTCACCCCTCACC
MALAT1 Rev	TTATGGATCATGCCCACAAG
DHX9 Fwd	GCAGAAATGACCATTTATATCAAGC
DHX9 Rev	TCCATGTTCTCGTGCAAAAA
KRAS Fwd	TTGTGGACGAATATGATCCAAC
KRAS Rev	TCCCTCATTGCACTGTACTCC
SNAIL Fwd	GCACATCCGAAGCCACAC
SNAIL Rev	GGAGAAGGTCCGAGCACA
CDC20 Fwd	CTGTCTGAGTGCCGTGGAT
CDC20 Rev	TCCTTGTAATGGGGAGACCA
CDC45 Fwd	TCAAGTCCTTTGTGTGTTCGAC
CDC45 Rev	CACTGTGCCATGCTCCAT
CCNA2 Fwd	GGTACTGAAGTCCGGGAACC
CCNA2 Rev	GAAGATCCTTAAGGGGTGCAA
CCNB1 Fwd	CATGGTGCACTTTCCTCCTT
CCNB1 Rev	AGGTAATGTTGTAGAGTTGGTGTCC
CDK2 Fwd	AAAGCCAGAAACAAGTTGACG
CDK2 Rev	GTACTGGGCACACCCTCAGT
CCNT1 Fwd	CTTACTTCATGGCAACCAACAG
CCNT1 Rev	CAAGCCAGGTGAATGCAGA
CCNE2 Fwd	GGAAGACAGACATAATATCCAGACAC
CCNE2 Rev	CCCCCTTTTCTGAAGGTGTT
CDK6 Fwd	GAACTAGGCAAAGACCTACTTCTGA
CDK6 Rev	GGTGGGAATCCAGGTTTTCT
CCNT2 Fwd	ATCTCACAACCACCACTCC
CCNT2 Rev	GTCGAATGTGTCTTTGTAGTCC
CDKN1A Fwd	TCACTGTCTTGTACCCTTGTGC
CDKN1A Rev	GGCGTTTGGAGTGGTAGAAA
TFAP4 Fwd	GCAGGCAATCCAGCACAT
TFAP4 Rev	GGAGGCGGTGTCAGAGGT
SIX6 Fwd	GGCCCCCTCCAATACAAA
SIX6 Rev	AATGCAGTATATGCTCACTCTAGCA
SIX1 Fwd	TGAATCCAGAGCGACCTTTC
SIX1 Rev	GAGTTGGTTCTGCTTGTTGGA
SIX4 Fwd	CCGAGACCCAGTCCAAAAG
SIX4 Rev	CCATATGACTGGAAAGGCTGA
MNAT1 Fwd	TGCAGCAGATTCTAAAAAGGAA
MNAT1 Rev	AGAGCAACAGGGAGATCAGAA
SALRNA1 Fwd	TGAAGCAAGAAGGGCACTG
SALRNA1 Rev	AGGCCTTGGATCCTGGTT
TRMT5 Fwd	GAACCAGACCAGAAATCCAGA
TRMT5 Rev	TTTTCGTCTGAAAAGGCTTCA
PRKCH Fwd	GCCAAAACAATATTAACAAAGTGGA
PRKCH Rev	TCGCAGAATGTTGGCACTT
HIF1A-As 1 Fwd	CGCGGAGAAGAGAAGGAAA
HIF1A-As 1 Rev	AAAGTACCGAAGAATGGAGCTG
SYT16 Fwd	GGGAAATGAAAGTGACTCTGGT
SYT16 Rev	TCACTGTGAGAAACCGCAGA
KCNH5 Fwd	CACACTTGAAACAGATTAATCAGGAA
KCNH5 Rev	CAGGCCAATCCACAATCTG
HIF1A Fwd	GTACCCTAACTAGCCGAGGAAGAA
HIF1A Rev	GTGAATGTGGCCTGTGCAGT
HSF4 Fwd	CAGGCACAGACCACCTGAT
HSF4 Rev	CTCGCCATGTTGCTATGCT
L3MBTL1 Fwd	AGAGGAAGCGCAGGGAATA
L3MBTL1 Rev	TTCCTTCTTCTTGCTTCTCCA
ZNF519 Fwd	TGGAGAACTACAGAAACCTCGTC
ZNF519 Rev	TGAAGTGTCCATCAGTTCTTTGAT
MLXIPL Fwd	CCTAGCGGCCTCCTTACCTA
MLXIPL Rev	GCTGTTTGCACCATTGCTC
ZNF404 Fwd	TCAGCGATGTTGCCATAGAC
ZNF404 Rev	GCTTTCAGTTGTGAAATTAAAGTCC
ZNF117 Fwd	CCTGGTTTTCTTGGGTGAAG
ZNF117 Rev	ACCATCTCATGTCTCTTCATATTCC
TCF7L1 Fwd	CGTATGGTGTGTAGCCTTTTGAT
TCF7L1 Rev	GCCATTTCATCTGCAGGTACT
SOX5 Fwd	CCGGGAGTGGGAGAGATT
SOX5 Rev	GCACTCTCATCGCACCAAA
ZNF540 Fwd	CTCCCAGATTCAAGCGATTT
ZNF540 Rev	GCTCAGTCTTCCGCAGGAT
ZNF789 Fwd	CCGAGAACTGGGAATAGGAAG
ZNF789 Rev	TTCATCTTGTGTCTGGCTTCA
DPF1 Fwd	AAGAACAGGGCCAAAGGAAA
DPF1 Rev	CGTTTCCCACAGATATCACAGA
UBE2V1 Fwd	GGGCCTCCAAGATTTCAGTT
UBE2V1 Rev	AAGGCTGTATATTCGGTTTTCATAA
ITGB3BP Fwd	CAACTGGAACTTGTCAAATGAGTCTA
ITGB3BP Rev	TTAAACTGGGGTGATTCAATTTTT
ZBTB8B Fwd	CCAGAAGGTGCAGGAGTAGC
ZBTB8B Rev	GACCACCAGCACATCACCT
SAMD4A Fwd	CCCCATCCATTGGAGATTAAC
SAMD4A Rev	GTCAGGATCATCTGGTGCAG
CHD9 Fwd	TCATCAGCATTTACATGACAGAAA
CHD9 Rev	CCAGAACCATCGCTCTTCTT
SALL3 Fwd	ACCATGATCAAAATGGAAGTGA
SALL3 Rev	GGGCCCATCACTGTCTGA
MYCL Fwd	TGCCAATAATAAATGCCCTCTT
MYCL Rev	AGGGATGCACGAGTGGTAA
MYC Fwd	CACCAGCAGCGACTCTGA
MYC Rev	GATCCAGACTCTGACCTTTTGC
ChIP-qPCR primer
HIF1A-As2 Fwd	GGATTCTCAATAGCTGGCATAC
HIF1A-As2 Rev	TTAAGGCACTCAAAGAGTTCG
DKK1 Fwd	TCCACACACCAATTTCAATGAC
DKK1 Rev	ATCACATCGCAACGCTTCC
CDC20 Fwd	TCATTCACCCTTTTCAACCTC
CDC20 Rev	ACATTCCACTTTTGCTTGGC
CDC45 Fwd	CCAGCAACCTTGCAACTAAC
CDC45 Rev	AGGACCCTTGACCACTAAC
CCNA2 Fwd	ATCAACAGTAGTTCAAGGTGC
CCNA2 Rev	TCCGATTCTCCGTTTTCTTATG
CCNB1 Fwd	TCTTGCCCGGCTAACCTTTC
CCNB1 Rev	TTTAAACCCCGCACTGCTC
CDK2 Fwd	GTTCAAGTGATTCTCCAGCC
CDK2 Rev	ATAGATGATTCCAGATCCTCCC
CCNT1 Fwd	GGTTCAAGCGATTCTCCTG
CCNT1 Rev	GGCAGTGGTGATGTAAAATGG
CDKN1A Fwd	TTCTCCACTCCCACTGCTTC
CDKN1A Rev	AGTTCACTGCAACCTCCACC
TFAP4 Fwd	CGTGCGGCCAGCTAAGCAAGG
TFAP4 Rev	CATTGCAGCTGCACGGAGCGG
ChIRP-qPCR primer for MYC promoter region
MYC -3000 to -2700 Fwd	AACCCAGCAAATGTCTATTCTAGG
MYC -3000 to -2700 Rev	CATTTTTACATGAGAGAAAACAAAGC
MYC -2700 to -2400 Fwd	ATCTGCCTGGGGTTCACAT
MYC -2700 to -2400 Rev	CCACATCTTCGGATCTGACTC
MYC -2400 to -2100 Fwd	AGTGATCAGACACCGTCAG
MYC -2400 to -2100 Rev	AAAAGTGTGAAGGAATAGGAGC
MYC -2100 to -1800 Fwd	CCGAAGGATCGCTTTAACC
MYC -2100 to -1800 Rev	GGCAGTCTGGTCATGTTGC
MYC -1800 to -1500 Fwd	CCTCCCCTTTCCCCAATA
MYC -1800 to -1500 Rev	GCCCCCACGTCTTAGAAACT
MYC -1500 to -1200 Fwd	TTACTTTCGCAAACCTGAACG
MYC -1500 to -1200 Rev	TCGCTATGCTGGATTTTGCT
MYC -1200 to -900 Fwd	CTATACACGCACCCCTTTCC
MYC -1200 to -900 Rev	CCTCACCCAAAGGCATTTTA
MYC -900 to -600 Fwd	CAGGGAGCAAACAAATCATGT
MYC -900 to -600 Rev	TTCACATTTTATTTACGCTTCGAC
MYC -600 to -300 Fwd	CCGCATTTCCAATAATAAAAGG
MYC -600 to -300 Rev	CAAACCGGACGTTTAATTCC
MYC -300 to 0 Fwd	CATCTCAGGGCTAAACAGACG
MYC -300 to 0 Rev	TGCCAAAGCAGCAGATACC
