# Supplementary material for: Long non-coding RNA HIF1A-As2 and MYC form a double-positive feedback loop to promote cell proliferation and metastasis in KRAS-driven non-small cell lung cancer
Source: Cell Death Differ. 2023 Apr 11;30(6):1533–49. doi: 10.1038/s41418-023-01160-x (PMC10089381; doi:10.1038/s41418-023-01160-x)
Supplement: Supplementary file 21 — Supplementary Table 4. Antibodies [file 41418_2023_1160_MOESM21_ESM.xlsx]

## Sheet: Sheet1
Supplementary Table 4. Antibodies
Immunoblotting
Antibodies	Source	Catologue number	Dilution
RAS	Cell Signaling Technology	8955	1:1000
DHX9	BETHYL Laboratories	A300-855A	1:1000
MYC	Cell Signaling Technology	9402	1:1000
p21	Abcam	ab109520	1:1000
CCNT1	Abcam	ab184703	1:1000
CDK2	BD Biosciences	610145	1:1000
HIF1A	ThermoFisher Scientific	MA1-516	1:2000
TFAP4	Proteintech	12017-1-AP	1:2000
SNAIL	Proteintech	13099-1-AP	1:1000
β-actin	Santa Cruz Biotechnology	sc-47778	1:1000
Immunoprecipitation
Antibodies	Source	Catologue number	Dilution
DHX9	BETHYL Laboratories	A300-855A	2 μg per IP
IgG	Cell Signaling Technology	2729s	2 μg per IP
ChIP
Antibodies	Source	Catologue number	Dilution
H3K4me3	Diagenode	C15410003-50	5 μg per ChIP
H3K27ac	Diagenode	C15200184-50	5 μg per ChIP
DHX9	BETHYL Laboratories	A300-855A	5 μg per ChIP
IgG	Abcam	ab171870	5 μg per ChIP
MYC	Cell Signaling Technology	9402	5 μg per ChIP
Immunofluorescence
Antibodies	Source	Catologue number	Dilution
DHX9	BETHYL Laboratories	A300-855A	1:150
Immunohistochemistry
Antibodies	Source	Catologue number	Dilution
TFAP4	Proteintech	12017-1-AP	1:100
SNAIL	Proteintech	13099-1-AP	1:200
MYC	Abcam	ab78318	1:100
p21	Abcam	ab109520	1:100
Ki67	Abcam	ab15580	1:500
Secondary antibodies
Antibodies	Source	Catologue number	Dilution
Donkey Anti-Rabbit IgG H&L (Alexa Fluor® 488)	Abcam	ab1500073	1:500
Anti-Rabbit IgG, HRP-linked Antibody	Cell Signaling Technology	7076	1:5000
Anti-Rabbit IgG, HRP-linked Antibody	Amersham	NA934	1:5000
