# Supplementary material for: Long non-coding RNA HIF1A-As2 and MYC form a double-positive feedback loop to promote cell proliferation and metastasis in KRAS-driven non-small cell lung cancer
Source: Cell Death Differ. 2023 Apr 11;30(6):1533–49. doi: 10.1038/s41418-023-01160-x (PMC10089381; doi:10.1038/s41418-023-01160-x)
Supplement: Supplementary file 22 — Supplementary Table 5. siRNAs and ASOs [file 41418_2023_1160_MOESM22_ESM.xlsx]

## Sheet: siRNA and ASO
Supplementary Table 5. siRNAs and ASOs
siRNA	Source	Catalog number	Assay ID
siEGFR	Thermofisher Scientific	4390824	s564
siDHX9	Thermofisher Scientific	4390824	s4020
siKRAS	Thermofisher Scientific	4390824	s7938
sip21	Thermofisher Scientific	4390824	s415
siRNA Negative Control	Thermofisher Scientific	4390843	N/A
SMARTpool: ON-TARGETplus MYC siRNA	Dharmacon	L-003282-02-0005	N/A
SMARTpool: ON-TARGETplus EGFR siRNA	Dharmacon	L-003114-00-0005	N/A
ON-TARGETplus Non-targeting Pool	Dharmacon	D-001810-10-05	N/A
HIF1A-As2 siRNA	Dharmacon	Sense:5' A.G.A.U.A.A.G.G.A.C.C.C.U.G.G.C.U.A.A.U.U 3'	Custom Design
		Antisense:5' U.U.A.G.C.C.A.G.G.G.U.C.C.U.U.A.U.C.U.U.U 3'
lncRNA	Source	Sequence
ASO Ctrl	QIAGEN	AACACGTCTATACGC
HIF1A-As2 ASO#1	QIAGEN	ATTCTGGGACGGAGAG
HIF1A-As2 ASO#2	QIAGEN	CATTCTGGGACGGAGA
HIF1A-As2 ASO#3	QIAGEN	ATCTGTAACATGGTGA
