# Supplementary material for: Long non-coding RNA HIF1A-As2 and MYC form a double-positive feedback loop to promote cell proliferation and metastasis in KRAS-driven non-small cell lung cancer
Source: Cell Death Differ. 2023 Apr 11;30(6):1533–49. doi: 10.1038/s41418-023-01160-x (PMC10089381; doi:10.1038/s41418-023-01160-x)
Supplement: Supplementary file 23 — Supplementary Table 6. Plasmid [file 41418_2023_1160_MOESM23_ESM.xlsx]

## Sheet: Sheet1
Supplementary Table 6. Plasmids
Recombinant DNA	Source	Catalogue number
pGL3	Promega	E1741
pRL	Promega	E2231
DHX9	GeneCopoeia	EX-H1793-M02
KRAS Ctrl	Shi et al., Cell Death & Disease, 2018, DOI: 10.1038/s41419-017-0243-9.	N/A
KRAS WT	Shi et al., Cell Death & Disease, 2018, DOI: 10.1038/s41419-017-0243-9.	N/A
KRAS G12D	Shi et al., Cell Death & Disease, 2018, DOI: 10.1038/s41419-017-0243-9.	N/A
WWW-Luc(p21/WAF1 promoter)	Addgene	16451
p21	Origene	RC201765
pGL3-HIF1A-As2 WT	This Article	This Article
pGL3-HIF1A-As2 Del	This Article	This Article
FLAG-HA-pcDNA3.1	Addgene	52535
FLAG-HA-pcDNA3.1 HIF1A-As2 FL	This Article	This Article
FLAG-HA-pcDNA3.1 HIF1A-As2 dsRBD Del	This Article	This Article
Gag:pol	Robert Hawkins lab	N/A
VSVG	Robert Hawkins lab	N/A
REV	Robert Hawkins lab	N/A
pSpCas9(BB)-2A-GFP	Addgene	48138
pSpCas9(BB)-2A-GFP-sgDHX9	This paper	N/A
pCDH-CMV-MCS-EF1-coGFP Lentivector	System Biosciences	CD511B-1
pCDH-HIF1A-As2	This Article	This Article
pCDH-Flag-c-MYC	Addgene	102626
