# Supplementary material for: Long non-coding RNA HIF1A-As2 and MYC form a double-positive feedback loop to promote cell proliferation and metastasis in KRAS-driven non-small cell lung cancer
Source: Cell Death Differ. 2023 Apr 11;30(6):1533–49. doi: 10.1038/s41418-023-01160-x (PMC10089381; doi:10.1038/s41418-023-01160-x)
Supplement: Supplementary file 24 — Supplementary Table 7. lncRNA smFISH and RAP-MS probes [file 41418_2023_1160_MOESM24_ESM.xlsx]

## Sheet: FISH probes
Supplementary Table 7. lncRNA smFISH and RAP-MS probes
smFISH probes
Probe ID	Sequence	Modification
HIF1A-As2 FISH_1	CTTCTGTTCCTGGTGTGG	Quasar 570
HIF1A-As2 FISH_2	CATGCGGAAGGTACCCGG	Quasar 570
HIF1A-As2 FISH_3	CCGCGGGGAGAATACCAA	Quasar 570
HIF1A-As2 FISH_4	GAGCGGCAGCGGTCAGAG	Quasar 570
HIF1A-As2 FISH_5	GGAAAGACAGGTGCCTGA	Quasar 570
HIF1A-As2 FISH_6	TCCATTCTGGGACGGAGA	Quasar 570
HIF1A-As2 FISH_7	TTATTCCCTTGTCTTGGC	Quasar 570
HIF1A-As2 FISH_8	CCGATCTCCGTGTACTAT	Quasar 570
HIF1A-As2 FISH_9	TTTTTCCAAGACGCTGCC	Quasar 570
HIF1A-As2 FISH_10	GACCTGTACTGTAGTGGA	Quasar 570
HIF1A-As2 FISH_11	TTCCGTCTCTTATGCAGT	Quasar 570
HIF1A-As2 FISH_12	GACCAGTCGAGGCAACAT	Quasar 570
HIF1A-As2 FISH_13	TTTAGCCCAGGAGTTCAG	Quasar 570
HIF1A-As2 FISH_14	CCAAGGCAGAAGGATCGC	Quasar 570
HIF1A-As2 FISH_15	ATCCTCGCACTTTGGGAG	Quasar 570
HIF1A-As2 FISH_16	GGGTGGCTCACACCTATA	Quasar 570
HIF1A-As2 FISH_17	TACTGGCAAAGGCCAGGT	Quasar 570
HIF1A-As2 FISH_18	AGCACCATGCATAGGTGT	Quasar 570
HIF1A-As2 FISH_19	GGGTCCTTATCTGTAACA	Quasar 570
HIF1A-As2 FISH_20	GGGTAAGCTATTTAGCCA	Quasar 570
RAP-MS probes
Probe ID	Sequence	Modification
HIF1A-As2 Antisense probe 1	GAGAATACCAAGCATGCGGA	Biotin
HIF1A-As2 Antisense probe 2	ATTTCGTTTATTCCCTTGTC	Biotin
HIF1A-As2 Antisense probe 3	AAGAACTTCACTTGACCTGT	Biotin
HIF1A-As2 Antisense probe 4	CATGCATAGGTGTTTGGATT	Biotin
UBC Antisense probe 1	TCCATTCAAGACTCGGGAAC	Biotin
UBC Antisense probe 2	GATGGTCTTACCAGTCAGAG	Biotin
UBC Antisense probe 3	AGCTGTTTTCCAGCAAAGAT	Biotin
UBC Antisense probe 4	CTTCACGAAGATTTGCATCC	Biotin
